# Supplementary material for: Transmissibility and Persistence of the Plasmid-Borne Mobile Colistin Resistance Gene, mcr-1, Harbored in Poultry-Associated E. coli
Source: Antibiotics (Basel). 2022 Jun 7;11(6):774. doi: 10.3390/antibiotics11060774 (PMC9220209; doi:10.3390/antibiotics11060774)
Supplement: Supplementary file 1 [file antibiotics-11-00774-s001.zip]

Archive with 1 entries (1 files):
- antibiotics-1724916-supplementary.pdf
